# Supplementary material for: Thermosensory predictive coding underpins an illusion of pain
Source: Sci Adv. 2025 Mar 12;11(11):eadq0261. doi: 10.1126/sciadv.adq0261 (PMC11900864; doi:10.1126/sciadv.adq0261)
Supplement: Supplementary file 2 — Tables S1 to S12 [file sciadv.adq0261_tables_s1_to_s12.zip]

Archive with 12 entries (12 files):
- adq0261_table_s1.xlsx
- adq0261_table_s2.xlsx
- adq0261_table_s3.xlsx
- adq0261_table_s4.xlsx
- adq0261_table_s5.xlsx
- adq0261_table_s6.xlsx
- adq0261_table_s7.xlsx
- adq0261_table_s8.xlsx
- adq0261_table_s9.xlsx
- adq0261_table_s10.xlsx
- adq0261_table_s11.xlsx
- adq0261_table_s12.xlsx
