# Supplementary material for: Thermosensory predictive coding underpins an illusion of pain
Source: Sci Adv. 2025 Mar 12;11(11):eadq0261. doi: 10.1126/sciadv.adq0261 (PMC11900864; doi:10.1126/sciadv.adq0261)
Supplement: Supplementary file 2 — Tables S1 to S12 [file sciadv.adq0261_tables_s1_to_s12.zip › adq0261_table_s1.xlsx]

## Sheet: feuille1
parameter
